# Supplementary material for: Binding Studies and Lead Generation of Pteridin-7(8H)-one Derivatives Targeting FLT3
Source: Int J Mol Sci. 2022 Jul 12;23(14):7696. doi: 10.3390/ijms23147696 (PMC9319409; doi:10.3390/ijms23147696)
Supplement: Supplementary file 1 [file ijms-23-07696-s001.zip]

Archive with 1 entries (1 files):
- ijms-1797232-supplementary.pdf
